# Supplementary material for: Genuine and Sequestered Natural Products from the Genus Orobanche (Orobanchaceae, Lamiales)
Source: Molecules. 2018 Oct 30;23(11):2821. doi: 10.3390/molecules23112821 (PMC6278508; doi:10.3390/molecules23112821)
Supplement: Supplementary file 1 [file molecules-23-02821-s001.zip]

Archive with 2 entries (2 files):
- Supplementary_Text_1.pdf
- Supp-Tabs 1_2.xlsx
